# Supplementary material for: Effect of Terroir on Phenolic Content and Aroma Properties of Grapes and Wines
Source: Foods. 2025 Apr 18;14(8):1409. doi: 10.3390/foods14081409 (PMC12026802; doi:10.3390/foods14081409)
Supplement: Supplementary file 1 [file foods-14-01409-s001.zip]

Archive with 1 entries (1 files):
- foods-3559833-supplementary.pdf
